# Supplementary material for: Structure-Guided Design of Proteomimetics Targeting the SARS-CoV‑2 S‑RBD/hACE2 Interface
Source: J Med Chem. 2026 Jun 15;69(12):14156–73. doi: 10.1021/acs.jmedchem.5c03450 (PMC13313058; doi:10.1021/acs.jmedchem.5c03450)
Supplement: Supplementary file 2 [file jm5c03450_si_002.csv]

## Sheet: jm-2025-03450v
Number	Name	SMILES	IC50 (µM)	Stability (h)	Permeability (× 10-6 (cm·s-1) )	Stability (h)
			Pseudovirus-based neutralization assay	Calu-3		Plasma
1	SF03-13	O=C(N[C@@H]([C@H](O)C)C(N[C@@H]([C@@H](C)CC)C(N[C@@H](CCC(O)=O)C(N[C@@H](CCC(O)=O)C(N[C@@H](CCC(N)=O)C(N[C@@H](C)C(N[C@@H](CCCCN)C(N[C@@H]([C@H](O)C)C(N[C@@H](CC1=CC=CC=C1)C(N[C@@H](CC(C)C)C(N[C@@H](CC(O)=O)C(N[C@@H](CCCCN)C(N)=O)=O)=O)=O)=O)=O)=O)=O)=O)=O)=O)=O)[C@H](CO)NC(C)=O	-	-	-	-
2	SF03-01	O=C(N[C@@H](CCCCN)C(N[C@@H](CC1=CC=CC=C1)C(N[C@@H](CC(N)=O)C(N[C@@H](CC2=CNC=N2)C(N[C@@H](CCC(O)=O)C(N[C@@H](C)C(N[C@@H](CCC(O)=O)C(N[C@@H](CC(O)=O)C(N)=O)=O)=O)=O)=O)=O)=O)=O)[C@H](CC(O)=O)NC(C)=O	-	-	-	-
3	SF03-02	O=C(N[C@@H](CCC(O)=O)C(N[C@@H](C)C(N[C@@H](CCC(O)=O)C(N[C@@H](CC(O)=O)C(N[C@@H](CC(C)C)C(N[C@@H](CC1=CC=CC=C1)C(N[C@@H](CC2=CC=C(C=C2)O)C(N[C@@H](CCC(N)=O)C(N)=O)=O)=O)=O)=O)=O)=O)=O)[C@H](CC3=CNC=N3)NC(C)=O	-	-	-	-
4	SF03-03	O=C(N[C@@H](CCCCN)C(N[C@@H](CC1=CC=CC=C1)C(N[C@@H](CC(N)=O)C(N[C@@H](CC2=CNC=N2)C(N[C@@H](CCC(O)=O)C(N[C@@H](C)C(N[C@@H](CCC(O)=O)C(N[C@@H](CC(O)=O)C(N[C@@H](CC(C)C)C(N[C@@H](CC3=CC=CC=C3)C(N[C@@H](CC4=CC=C(C=C4)O)C(N[C@@H](CCC(N)=O)C(N)=O)=O)=O)=O)=O)=O)=O)=O)=O)=O)=O)=O)[C@H](CC(O)=O)NC(C)=O	-	-	-	-
5	SF03-04	O=C(N[C@@H](C)C(N[C@@H](CCCCN)C(N[C@@H]([C@H](O)C)C(N[C@@H](CC1=CC=CC=C1)C(N[C@@H](CC(C)C)C(N[C@@H](CC(O)=O)C(N[C@@H](CCCCN)C(N[C@@H](CC2=CC=CC=C2)C(N[C@@H](CC(N)=O)C(N[C@@H](CC3=CNC=N3)C(N[C@@H](CCC(O)=O)C(N[C@@H](C)C(N[C@@H](CCC(O)=O)C(N[C@@H](CC(O)=O)C(N[C@@H](CC(C)C)C(N[C@@H](CC4=CC=CC=C4)C(N[C@@H](CC5=CC=C(C=C5)O)C(N[C@@H](CCC(N)=O)C(N)=O)=O)=O)=O)=O)=O)=O)=O)=O)=O)=O)=O)=O)=O)=O)=O)=O)=O)[C…	-	-	-	-
6	SF03-12	O=C(N[C@@H](CCC(N)=O)C(N[C@@H](C)C(N[C@@H](CCCCN)C(N[C@@H]([C@H](O)C)C(N[C@@H](CC1=CC=CC=C1)C(N[C@@H](CC(C)C)C(N[C@@H](CC(O)=O)C(N[C@@H](CCCCN)C(N[C@@H](CC2=CC=CC=C2)C(N[C@@H](CC(N)=O)C(N[C@@H](CC3=CNC=N3)C(N[C@@H](CCC(O)=O)C(N[C@@H](C)C(N[C@@H](CCC(O)=O)C(N[C@@H](CC(O)=O)C(N[C@@H](CC(C)C)C(N[C@@H](CC4=CC=CC=C4)C(N[C@@H](CC5=CC=C(C=C5)O)C(N[C@@H](CCC(N)=O)C(N[C@@H](CO)C(N[C@@H](CO)C(N)=O)=O)=O)=O…	-	-	-	-
7	SF03-33	O=C(N[C@@H](CCC(O)=O)C(N[C@@H](CCC(O)=O)C(N[C@@H](CCC(N)=O)C(N[C@@H](C)C(N[C@@H](CCCCN)C(N[C@@H]([C@H](O)C)C(N[C@@H](CC1=CC=CC=C1)C(N[C@@H](CC(C)C)C(N[C@@H](CC(O)=O)C(N[C@@H](CCCCN)C(N[C@@H](CC2=CC=CC=C2)C(N[C@@H](CC(N)=O)C(N[C@@H](CC3=CNC=N3)C(N[C@@H](CCC(O)=O)C(N[C@@H](C)C(N[C@@H](CCC(O)=O)C(N[C@@H](CC(O)=O)C(N[C@@H](CC(C)C)C(N[C@@H](CC4=CC=CC=C4)C(N[C@@H](CC5=CC=C(C=C5)O)C(N[C@@H](CCC(N)=O)C(N…	-	-	-	-
8	SF03-35	O=C(N[C@@H](CCC(N)=O)C(N[C@@H](C)C(N[C@@H](CCCCN)C(N[C@@H]([C@H](O)C)C(N[C@@H](CC1=CC=CC=C1)C(N[C@@H](CC(C)C)C(N[C@@H](CC(O)=O)C(N[C@@H](CCCCN)C(N[C@@H](CC2=CC=CC=C2)C(N[C@@H](CC(N)=O)C(N[C@@H](CC3=CNC=N3)C(N[C@@H](CCC(O)=O)C(N[C@@H](C)C(N[C@@H](CCC(O)=O)C(N[C@@H](CC(O)=O)C(N[C@@H](CC(C)C)C(N[C@@H](CC4=CC=CC=C4)C(N[C@@H](CC5=CC=C(C=C5)O)C(N[C@@H](CCC(N)=O)C(N[C@@H](CO)C(N)=O)=O)=O)=O)=O)=O)=O)=O)…	-	-	-	-
9	SF03-37	O=C(N[C@@H](CCC(N)=O)C(N[C@@H](C)C(N[C@@H](CCCCN)C(N[C@@H]([C@H](O)C)C(N[C@@H](CC1=CC=CC=C1)C(N[C@@H](CCCCNC2=O)C(N[C@@H](CC(O)=O)C(N[C@H](CCCCN)C(N[C@@H](CC3=CC=CC=C3)C(N[C@@H](C2)C(N[C@@H](CC4=CNC=N4)C(N[C@@H](CCC(O)=O)C(N[C@@H](CCCCNC5=O)C(N[C@@H](CCC(O)=O)C(N[C@H](CC(O)=O)C(N[C@@H](CC(C)C)C(N[C@@H](C5)C(N[C@@H](CC6=CC=C(C=C6)O)C(N[C@@H](CCC(N)=O)C(N[C@@H](CO)C(N[C@@H](CO)C(N)=O)=O)=O)=O)=O)=O…	-	-	-	-
10	SF03-34	O=C(N[C@@H](CCC(N)=O)C(N[C@@H](C)C(N[C@@H](CCCCN)C(N[C@@H]([C@H](O)C)C(N[C@@H](CC1=CC=CC=C1)C(N[C@@H](CC(C)C)C(N[C@@H](CC(O)=O)C(N[C@@H](CCCCN)C(N[C@@](CCCCCC/C=C\CCC[C@](C(N[C@@H](CC2=CC=CC=C2)C(N[C@@H](CC3=CC=C(C=C3)O)C(N[C@@H](CCC(N)=O)C(N[C@@H](CO)C(N[C@@H](CO)C(N)=O)=O)=O)=O)=O)=O)(C)NC4=O)(C)C(N[C@H](CC(N)=O)C(N[C@@H](CC5=CNC=N5)C(N[C@H](CCC(O)=O)C(N[C@H](C)C(N[C@H](CCC(O)=O)C(N[C@H]4CC(O)=…	-	-	-	-
11	SF03-38	O=C(N[C@@H](CCC(N)=O)C(N[C@@H](C)C(N[C@@H](CCCNC(N)=N)C(N[C@@H]([C@H](O)C)C(N[C@@H](CC1=CC=CC=C1)C(N[C@@H](CC(C)C)C(N[C@@H](CC(O)=O)C(N[C@@H](CCCCN)C(N[C@@](CCCCCC/C=C\CCC[C@](C(N[C@@H](CC2=CC=CC=C2)C(N[C@@H](CC3=CC=C(C=C3)O)C(N[C@@H](CCC(N)=O)C(N[C@@H](CO)C(N[C@@H](CO)C(N)=O)=O)=O)=O)=O)=O)(C)NC4=O)(C)C(N[C@H](CC(N)=O)C(N[C@@H](CC5=CNC=N5)C(N[C@H](CCC(O)=O)C(N[C@H](C)C(N[C@H](CCC(O)=O)C(N[C@H]4C…	-	-	-	-
12	SF03-68	O=C(N[C@@H](CCC(N)=O)C(N[C@@H](C)C(N[C@@H](CCCNC(N)=N)C(N[C@@H]([C@H](O)C)C(N[C@@H](CC1=CC=CC=C1)C(N[C@@H](CC(C)C)C(N[C@@H](CC(O)=O)C(N[C@@H](CCCCN)C(N[C@@H](CCCN2C=C(C3=CC4=CC=C3)N=N2)C(N[C@@H](CC(N)=O)C(N[C@H](CC5=CNC=N5)C(N[C@@H](CCC(O)=O)C(N[C@@H](C)C(N[C@@H](CCC(O)=O)C(N[C@H](CC(O)=O)C(N[C@H](CCCN6C=C4N=N6)C(N[C@@H](CC7=CC=CC=C7)C(N[C@@H](CC8=CC=C(C=C8)O)C(N[C@@H](CCC(N)=O)C(N[C@@H](CO)C(N[C…	-	-	-	-
13	SF03-52	O=C(N[C@H](CCC(N)=O)C(N[C@H](C)C(N[C@H](CCCNC(N)=N)C(N[C@H]([C@@H](O)C)C(N[C@H](CC1=CC=CC=C1)C(N[C@H](CC(C)C)C(N[C@H](CC(O)=O)C(N[C@H](CCCCN)C(N[C@@H](CCCN2C=C(CC3)N=N2)C(N[C@@H](CC(N)=O)C(N[C@H](CC4=CNC=N4)C(N[C@@H](CCC(O)=O)C(N[C@@H](C)C(N[C@@H](CCC(O)=O)C(N[C@H](CC(O)=O)C(N[C@H](CCCN5C=C3N=N5)C(N[C@@H](CC6=CC=CC=C6)C(N[C@@H](CC7=CC=C(C=C7)O)C(N[C@@H](CCC(N)=O)C(N[C@@H](CO)C(N[C@@H](CO)C(N)=O)=…	-	-	-	-
14	SF04-01	O=C(N[C@H](C(N[C@H](C(NCC(N[C@H]1CCCCN)=O)=O)CC(C)C)=O)CC(O)=O)[C@@]2([H])N(C([C@@]3([H])CCCN3C([C@H](CCCNC(N)=N)NC([C@H](CC4=CC=CC=C4)NC([C@H](CC(O)=O)NC(CNC1=O)=O)=O)=O)=O)=O)CCC2	-	-	-	-
15	SF04-02	O=C(N[C@H](C(N[C@H](C(N[C@H](C(NC1)=O)CC(C)C)=O)CC(O)=O)=O)CC2=CNC3=C2C=CC=C3)[C@@]4([H])N(C([C@@]5([H])CCCN5C([C@H](CC6=CC=CC=C6)NC([C@H](CC(O)=O)NC(CNC([C@H](CCCCN)NC1=O)=O)=O)=O)=O)=O)CCC4	-	-	-	-
16	SF04-03	O=C1[C@@]2([H])N(C([C@@]3([H])CCCN3C(C([C@H](CC)C)NC([C@H](CCCNC(N)=N)NC([C@@H](CC4=CC=CC=C4)NC([C@H](CC(O)=O)NC(CNC([C@H](CCCCN)NC(CNC([C@@H](CC(C)C)NC([C@@H](CC(O)=O)NC([C@H](N1)CC5=CNC6=CC=CC=C65)=O)=O)=O)=O)=O)=O)=O)=O)=O)=O)=O)CCC2	-	-	-	-
17	SF04-04	O=C1[C@@]2([H])N(C([C@@]3([H])CCCN3C([C@H](CCCNC(N)=N)NC([C@H](CC4=CC=CC=C4)NC([C@H](CC(O)=O)NC(CNC([C@H](CCCCN)NC(CNC([C@H](CC(C)C)NC([C@H](CC(O)=O)NC([C@H](CC5=CNC6=C5C=CC=C6)NC([C@H](C)N1)=O)=O)=O)=O)=O)=O)=O)=O)=O)=O)=O)CCC2	-	-	-	-
18	SF04-07	O=C(N[C@H](CC(O)=O)C(N[C@@H](CC1=CC=CC=C1)C(N[C@H](CCCNC(N)=N)C(N2[C@H](CCC2)C(N3[C@@H](CCC3)C(N[C@H](CC4=CNC5=CC=CC=C45)C(N[C@@H](CC(O)=O)C(N[C@H](CC(C)C)C(NCC(N[C@@H]6CCCCN)=O)=O)=O)=O)=O)=O)=O)=O)=O)CNC6=O	-	-	-	-
19	SF04-08	O=C(N[C@@H](CC(O)=O)C(N[C@@H](CC1=CC=CC=C1)C(N[C@H](CCCNC(N)=N)C(N[C@@H]([C@@H](C)CC)C(N2[C@@H](CCC2)C(N3[C@H](CCC3)C(N[C@@H](C)C(N[C@@H](CC4=CNC5=CC=CC=C45)C(N[C@@H](CC(O)=O)C(N[C@@H](CC(C)C)C(NCC(N[C@H]6CCCCN)=O)=O)=O)=O)=O)=O)=O)=O)=O)=O)=O)CNC6=O	-	-	-	-
20	SF04-09	O=C(N[C@H](CC(O)=O)C(N[C@@H](CC1=CC=CC=C1)C(N[C@@H](CCCNC(N)=N)C(N[C@H]([C@H](C)CC)C(N[C@@H](CC(C)C)C(N2[C@H](CCC2)C(N3[C@@H](CCC3)C(N[C@H]([C@@H](O)C)C(N[C@H](C)C(N[C@H](CC4=CNC5=CC=CC=C45)C(N[C@@H](CC(O)=O)C(N[C@H](CC(C)C)C(NCC(N[C@@H]6CCCCN)=O)=O)=O)=O)=O)=O)=O)=O)=O)=O)=O)=O)=O)CNC6=O	-	-	-	-
21	SF04-10	O=C(N[C@H](CC(O)=O)C(N[C@@H](CC1=CC=CC=C1)C(N[C@H](CCCNC(N)=N)C(N[C@H]([C@@H](C)CC)C(N[C@H](CC(C)C)C(N2[C@@H](CCC2)C(N3[C@@H](CCC3)C(N[C@@H](C)C(N[C@@H](CC4=CNC5=CC=CC=C45)C(N[C@@H](CC(O)=O)C(N[C@@H](CC(C)C)C(NCC(N[C@@H]6CCCCN)=O)=O)=O)=O)=O)=O)=O)=O)=O)=O)=O)=O)CNC6=O	-	-	-	-
22	SF04-11	O=C(N[C@@H](CC(O)=O)C(N[C@H](CC1=CC=CC=C1)C(N[C@@H](CCCNC(N)=N)C(N[C@@H]([C@@H](C)CC)C(N2[C@@H](CCC2)C(N3[C@@H](CCC3)C(N[C@H]([C@H](O)C)C(N[C@H](C)C(N[C@H](CC4=CNC5=CC=CC=C45)C(N[C@H](CC(O)=O)C(N[C@H](CC(C)C)C(NCC(N[C@@H]6CCCCN)=O)=O)=O)=O)=O)=O)=O)=O)=O)=O)=O)=O)CNC6=O	-	-	-	-
23	SF03-45	O=C(N[C@@H](C(N[C@@H](C(NCC(N[C@H]1CCCCN)=O)=O)CC#C)=O)CC(O)=O)[C@@]2([H])N(C([C@@]3([H])CCCN3C([C@H](CCCNC(N)=N)NC([C@@H](CC4=CC=CC=C4)NC([C@@H](CC(O)=O)NC(CNC1=O)=O)=O)=O)=O)=O)CCC2	-	> 24	5.8 ± 0.4	7.4 ± 1.2
24	SF04-05	O=C(N[C@H](C(N[C@@H](C(NCC(N[C@H]1CCCCN)=O)=O)CC#C)=O)CC(O)=O)[C@@]2([H])N(C([C@@]3([H])CCCN3C([C@H](CCCNC(N)=N)NC([C@H](CC4=CC=CC=C4)NC([C@H](CC(O)=O)NC(CNC1=O)=O)=O)=O)=O)=O)CCC2	-	-	-
25	SF04-06	O=C1[C@@]2([H])N(C([C@@]3([H])CCCN3C(C([C@H](CC)C)NC([C@H](CCCNC(N)=N)NC([C@@H](CC4=CC=CC=C4)NC([C@H](CC(O)=O)NC(CNC([C@H](CCCCN)NC(CNC([C@@H](CC#C)NC([C@@H](CC(O)=O)NC([C@H](N1)CC5=CNC6=CC=CC=C65)=O)=O)=O)=O)=O)=O)=O)=O)=O)=O)=O)CCC2	-	-	-
26	SF04-12	O=C(N[C@@H](CC(O)=O)C(N[C@@H](CC1=CC=CC=C1)C(N[C@@H](CCCNC(N)=N)C(N[C@H]([C@@H](C)CC)C(N2[C@@H](CCC2)C(N3[C@@H](CCC3)C(N[C@H](CC4=CNC5=CC=CC=C45)C(N[C@H](CC(O)=O)C(NCC(NC(CC#C)C(N[C@@H]6CCCCN)=O)=O)=O)=O)=O)=O)=O)=O)=O)=O)CNC6=O	-	-	-
27	SF03-46	O=C(N[C@@H](CCC(N)=O)C(N[C@@H](C)C(N[C@@H](CCCCN)C(N[C@@H]([C@H](O)C)C(N[C@@H](CC1=CC=CC=C1)C(N[C@@H](CCCCNC2=O)C(N[C@@H](CC(O)=O)C(N[C@H](CCCCN)C(N[C@@H](CC3=CC=CC=C3)C(N[C@@H](C2)C(N[C@@H](CC4=CNC=N4)C(N[C@@H](CCC(O)=O)C(N[C@@H](CCCCNC5=O)C(N[C@@H](CCC(O)=O)C(N[C@H](CC(O)=O)C(N[C@@H](CC(C)C)C(N[C@@H](C5)C(N[C@@H](CC6=CC=C(C=C6)O)C(N[C@@H](CCC(N)=O)C(N[C@@H](CO)C(N[C@@H](CN=[N+]=[N-])C(N)=O)=O)=…	-	> 24	BQLa	9.2 ± 2.0
28	SF03-47	O=C(N[C@@H](CCC(N)=O)C(N[C@@H](C)C(N[C@@H](CCCCN)C(N[C@@H]([C@H](O)C)C(N[C@@H](CC1=CC=CC=C1)C(N[C@@H](CCCCNC2=O)C(N[C@@H](CC(O)=O)C(N[C@H](CCCCN)C(N[C@@H](CC3=CC=CC=C3)C(N[C@@H](C2)C(N[C@@H](CC4=CNC=N4)C(N[C@@H](CCC(O)=O)C(N[C@@H](CCCCNC5=O)C(N[C@@H](CCC(O)=O)C(N[C@H](CC(O)=O)C(N[C@@H](CC(C)C)C(N[C@@H](C5)C(N[C@@H](CC6=CC=C(C=C6)O)C(N[C@@H](CCC(N)=O)C(N[C@@H](CO)C(N[C@@H](CN7C=C(C[C@H](C(NCC(N[C@…	6.597	> 24	0.02 ± 0.01	8.7 ± 1.2
29	SF03-47_Scrambled	O=C(N[C@@H](CC1=CC=C(C=C1)O)C(N[C@@H](CN=[N+]=[N-])C(N[C@@H](CC(O)=O)C(N[C@@H](CCCCN)C(N[C@@H](CCC(O)=O)C(N[C@@H](CO)C(N[C@@H]([C@H](O)C)C(N[C@@H](CC(O)=O)C(N[C@@H](C)C(N[C@@H](CC(O)=O)C(N2[C@H](CCC2)C(N[C@@H](CC3=CNC=N3)C(N[C@@H](CCC(N)=O)C(NCC(N[C@@H](CCC(O)=O)C(N[C@@H](CC(O)=O)C(N[C@@H](CCCNC(N)=N)C(N[C@@H](CC4=CC=CC=C4)C(N[C@@H](CC#C)C(N5[C@@H](CCC5)C(NCC(N[C@@H](CC(O)=O)C(N[C@@H](CCCCN)C(N[C…	-	> 24	0.8 ± 0.1	3.6 ± 0.7
BQLa	Below the lower limit of quantification
